# Supplementary material for: NFE2L2 and STAT3 Converge on Common Targets to Promote Survival of Primary Lymphoma Cells
Source: Int J Mol Sci. 2023 Jul 18;24(14):11598. doi: 10.3390/ijms241411598 (PMC10380615; doi:10.3390/ijms241411598)
Supplement: Supplementary file 1 [file ijms-24-11598-s001.zip]

Archive with 1 entries (1 files):
- ijms-2502753-supplementary.pdf
